# Supplementary material for: Modulation of caveolins, integrins and plasma membrane repair proteins in anthracycline-induced heart failure in rabbits
Source: PLoS One. 2017 May 12;12(5):e0177660. doi: 10.1371/journal.pone.0177660 (PMC5428970; doi:10.1371/journal.pone.0177660)
Supplement: S2 File — (XLSX) [file pone.0177660.s002.xlsx]

## Sheet: Raw data
Figure1D						LV				RV
	control	3w	9w		control	3w	9w		control	3w	9w
	1.97	2.19	3.41		1.19	1.31	2.25		0.32	0.36	0.43
	2.06	1.95	3.23		1.28	1.27	1.77		0.33	0.35	0.52
	2.04	1.88	2.96		1.24	1.13	1.6		0.31	0.32	0.53
	2.07	1.96	3.02		1.32	1.22	1.56		0.36	0.34	0.48
	1.78	1.87	3.36		1.11	1.12	1.71		0.31	0.33	0.49
	1.85	1.92	2.98		1.16	1.15	1.87		0.32	0.35	0.44
	1.93		2.5		1.2		1.6		0.34		0.34
	1.98		2.56		1.21		1.3		0.33		0.48
Figure1E		Heart				LV				RV
	control	3w	9w		control	3w	9w		control	3w	9w
	69.4	66.7	115.2		43.3	39.9	58.4		12.1	11	16.9
	72.1	60.4	95.6		45.2	39.4	60		12.5	11	14.2
	75.1	66.2	90		46.5	39.8	57.5		13	11.5	12.2
	81.9	70.4	94.5		50.2	43.7	48		13.6	12.4	17.6
	57.8	62.1	92.5		35.1	47.4	50.1		9.3	11	16.6
	67.6	65.9	95.5		42.8	39.4	49.4		11.4	12.1	15.3
Figure1H	control	3w	9w
	1.30733	1.06267	6.99789
	1.91656	2.16822	2.61178
	3.541	0.700444	14.6706
	0.364222	2.10289	7.34933
	0.177778	1.49878	2.14644
	1.31544	1.00078	7.90944
			4.39333
Figure2B		Cav-1/GAPDH				Cav-3/GAPDH
	LV	IVS	RV		LV	IVS	RV
	1.88207	2.04296	2.0748		0.58611	0.677572	1.52545
	1.91788	2.17057	2.44834		0.569299	0.552621	0.95725
	2.21023	2.18942	2.1987		0.472668	0.408218	0.8984
	2.14371	1.94647	2.53237		0.513244	0.576824	1.34547
	2.06724	1.91356	2.49173		0.728945	0.558712	1.01943
	1.64506	2.07398	2.44886		0.374235	0.755573	1.01805
Figure3B		Cav-1/GAPDH				Cav-3/GAPDH
	control	3w	9w		control	3w	9w
	2.55937	2.96316	3.75761		0.627247	1.39544	2.78661
	2.87851	3.57741	3.01975		0.659845	1.54435	2.28779
	3.45375	2.91102	2.69248		1.13011	1.16134	3.04915
	3.05412	2.48309	3.46931		0.813195	1.71834	2.49067
	3.4109	2.14129	2.4644		0.721183	0.643416	1.99628
	3.68119	2.49159	2.47634		0.727348	0.669085	1.51561
Figure3D		Cav-1/GAPDH				Cav-3/GAPDH
	control	3w	9w		control	3w	9w
	2.17199	2.28806	2.83418		1.08017	0.859198	2.60078
	3.269	2.80502	2.2305		1.19758	1.34493	2.69086
	2.72589	2.29554	2.56144		0.918135	1.30854	2.03001
	3.17449	2.18958	3.22678		1.52832	1.07832	2.30108
	2.87068	2.16597	1.93211		0.431252	1.46981	1.53804
	2.77381	2.73333	2.26817		0.330637	1.64893	2.08995
Figure3F		Cav-1/GAPDH				Cav-3/GAPDH
	control	3w	9w		control	3w	9w
	2.45282	2.00689	2.7835		1.00158	1.66603	4.40369
	2.54043	2.04566	2.6996		1.05021	1.20173	3.04917
	2.39002	1.75611	2.1781		2.7629	1.31442	2.5749
	2.59837	2.39593	2.10175		1.42449	1.39408	2.39976
	3.22424	1.97756	2.323		1.725	1.39018	3.2435
	3.41716	2.89818	2.02566		1.6841	0.839465	2.81
Figure4B		Cav-1		Cav-1 Buoyant Fraction/control (Whole Lysate)
	Control	3w	9w
	1.16352	1.55658	1.98139
	1.42953	1.10148	1.01879
	1.05408	0.839839	0.990042
	1.4658	0.874368	1.6307
Figure4D		Cav-3		Cav-3 Buoyant Fraction/control (Whole Lysate)
	Control	3w	9w
	1.42785	1.55658	2.24152
	1.32151	1.10148	4.24487
	0.746262	0.839839	2.10089
	0.823564	0.874368	2.7109
Figure4E	(Fraction)	4			5			6			7			8			9			10			11			12
	control	3w	9w	control	3w	9w	control	3w	9w	control	3w	9w	control	3w	9w	control	3w	9w	control	3w	9w	control	3w	9w	control	3w	9w
	0.03	0.06	0	0	0.05	0.07	0.3	0.14	0.34	0.22	0.11	0.03	0.22	0.14	0.17	0.04	0.1	0.19	0.32	0.11	0.12	1.03	0.75	1.08	1.79	1.73	1.57
	0.04	0.01	0.05	0.07	0.06	0.07	0.33	0.28	0.04	0.24	0.098	0.05	0.14	0.13	0.04	0.13	0.16	0.06	0.52	0.25	0.42	1.25	0.95	1.42	1.97	2.1	1.92
	0.05	0	0.03	0.07	0.03	0.09	0.31	0.12	0.26	0.13	0.1	0.17	0.17	0.075	0.21	0.19	0.17	0.15	0.28	0.24	0.38	0.62	0.98	1.03	1.61	1.33	1.73
	0	0	0.07	0.12	0.03	0	0.2	0.14	0.19	0.24	0.21	0.08	0.23	0.23	0.26	0.36	0.24	0.2	0.31	0.38	0.31	1.15	0.75	1.27	1.68	1.27	1.89
Figure4F	(Fraction)	4			5			6			7			8			9			10			11			12
	control	3w	9w	control	3w	9w	control	3w	9w	control	3w	9w	control	3w	9w	control	3w	9w	control	3w	9w	control	3w	9w	control	3w	9w
	0.0453494	0.0506168	0.0422881	0.0690464	0.0624811	0.0593711	0.41974	0.44027	0.70644	0.103685	0.148723	0.0709173	0.151514	0.104899	0.100472	0.172433	0.157897	0.128856	0.177497	0.157415	0.148679	0.142934	0.134369	0.138267	0.0830304	0.139709	0.0917986
	0.041913	0.0408604	0.195695	0.0708369	0.0441326	0.338728	0.251344	0.486141	0.163816	0.12922	0.125115	0.0817831	0.098747	0.0961667	0.107105	0.136872	0.0712538	0.132409	0.161033	0.0851054	0.123659	0.162736	0.100342	0.086961	0.169297	0.059249	0.0832382
	0.075868	0.0111496	0.0918221	0.0975418	0.0468026	0.125337	0.27627	0.361978	0.332759	0.116824	0.108131	0.15363	0.125414	0.0984753	0.154797	0.130081	0.110922	0.162544	0.146246	0.118671	0.127939	0.137752	0.111363	0.0896987	0.157551	0.164763	0.129833
	0.0359254	0.0159676	0.143262	0.0839407	0.104879	0.315562	0.379933	0.268831	0.182018	0.139321	0.138063	0.116652	0.115543	0.119072	0.0991679	0.14682	0.0940588	0.123749	0.151679	0.0767543	0.141329	0.141846	0.0717556	0.16484	0.130349	0.0770755	0.102917
Figure4H
	control	3w	9w
	1.1225	1.15901	2.60359
	1.12142	1.47708	1.53512
	1.51551	1.13805	1.61173
	1.47644	1.37269	2.24876
	1.16483	1.70565	3.11725
	0.738684	1.48746	2.03322
	1.93686	2.67992	3.43635
	1.73666	1.44773	2.85594
	1.72703	1.75437	2.71584
		1.20472	2.71464
		1.59202	2.91887
		1.4509
		1.53998
Figure5B		size				number
	control	3w	9w		control	3w	9w
	0.536	0.38	0.744		3.37596	3.7925	1.25894
	0.47	0.335	0.677		4.1856	2.97924	1.52183
	0.303	0.551	0.354		4.17232	2.81025	1.90388
	0.711	0.682	0.337		3.52196	2.32269	0.611054
	0.909	0.567	0.875		3.60182	2.4353	2.69904
	1.174	0.551	0.45		3.67314	3.14785	2.73575
	0.503	0.483	0.716		2.59916	2.24162	1.30978
	0.506	0.688	0.158		3.34568	3.21755	1.93063
	0.595	0.796	0.56		2.70004	3.09088	1.70307
	0.509	0.584	0.18		2.73717	2.61516	1.14207
	0.763	0.694	0.522		3.43419	2.67813	1.04011
	0.652	0.377	0.466		3.33457	3.12258	1.64128
	0.71	0.724	0.528		3.16371	2.88285	1.56317
	0.56	0.381	0.62		3.41969	3.41723	0.740602
	1.188	0.88	0.249		2.5231	2.28829
	0.337	0.496	0.362		3.05505	2.4914
	0.445	0.39	0.544		3.03841	3.17231
	0.322	0.861	0.677
	0.34	1.116	0.278
	0.851	0.879	0.248
	0.316	0.968	0.445
	1.001	0.573	0.35
	0.652	0.54	0.329
	0.828	1.003	0.362
	0.353	0.568	0.373
	1.75	0.725	0.336
	0.518	0.658	0.411
	0.332	1.059	0.181
	0.448	0.37	0.331
	0.606	0.399	0.179
	0.409	0.965	0.261
	1.212	0.883	0.356
	1.209	0.843	0.308
	0.605	0.568	0.264
	0.607	0.898	0.256
	0.892	0.832	0.542
	1.027	0.513	0.435
	0.59	0.418	0.243
	0.837	0.877	0.423
	0.965	0.539	0.303
	0.314	0.395	0.512
	0.51	1.074	0.573
	0.619	0.737	0.203
	0.935	0.636	0.336
	0.256	0.402	0.447
	0.714	0.581	0.432
	0.653	0.75	1.118
		1.053	0.158
		0.465	0.661
		0.889	0.732
		0.394	0.702
		0.729	0.178
			0.334
Figure5D		Prohibitin/GAPDH				DRP1/GAPDH				Mitofusin1				OPA1
	control	3w	9w		control	3w	9w		control	3w	9w		control	3w	9w
	0.426829	0.444264	0.307463		0.621052	0.527049	0.841536		1.16423	1.59924	1.55197		0.872992	0.266441	0.407564
	0.537267	0.714895	0.282279		0.550873	0.806416	0.697232		1.24993	1.1692	1.42146		0.528487	0.538653	0.335201
	0.577017	0.560197	0.337689		0.428305	0.425588	0.446207		1.03205	0.835148	1.05759		0.441857	0.408502	0.50273
	0.693286	0.44275	0.392774		0.4814	0.658998	0.468047		0.864074	0.702354	1.11095		0.485008	0.661409	0.447164
		0.288144				0.481004				0.791867				0.396452
		0.405029				0.741035				1.19198				0.543448
Figure6B		b1A				b1D				active integrin
	control	3w	9w		control	3w	9w		control	3w	9w
	0.341539	0.0987909	0.547681		2.42649	1.07766	1.85574		0.405219	0.640986	2.09618
	0.271598	0.228296	2.72067		1.29697	1.08612	1.9214		0.3932	0.616334	1.75583
	0.476471	0.196071	1.20197		1.18261	0.591311	2.3262		0.85527	1.22077	1.45077
	0.31805	0.256162	0.977451		1.44099	0.706888	1.96091		0.810903	1.27515	1.71343
		0.403448				1.41647
		0.19859				1.40518
		Vinculin				Talin1				Talin2
	control	3w	9w		control	3w	9w		control	3w	9w
	0.297377	0.240889	0.46438		0.403468	0.204521	0.305589		0.634884	0.756044	1.25106
	0.471121	0.253103	0.39906		0.362649	0.231902	0.949085		0.629581	0.431815	1.69514
	0.299379	0.307849	0.538466		0.345138	0.18256	0.090414		0.812789	0.399275	0.551864
	0.392413	0.406894	0.560573		0.348882	0.376949	0.267089		1.23789	0.404829	0.48072
		0.270128								0.371182
		0.496029								0.415226
Figure7B		MG53				PTRF/Cavin-1
	control	3w	9w		control	3w	9w
	1.52724	0.86583	3.30622		0.283769	0.1976	0.169291
	1.65912	1.88476	3.85104		0.215945	0.18571	0.290137
	1.22978	1.11731	3.05201		0.148676	0.22397	0.156292
	2.3577	1.15012	3.23429		0.200848	0.153687	0.20272
		1.49924				0.259633
		1.08604				0.182709
